# Supplementary material for: Interplay Among Muscle Oxygen Saturation, Activation, and Power on a Swim-Bench
Source: Sensors (Basel). 2025 Jul 3;25(13):4148. doi: 10.3390/s25134148 (PMC12252474; doi:10.3390/s25134148)
Supplement: Supplementary file 1 [file sensors-25-04148-s001.zip]

Archive with 1 entries (1 files):
- sensors-3590268-supplementary.pdf
